# Supplementary material for: Relevant and selective activity of Pancratium illyricum L. against Candida albicans clinical isolates: a combined effect on yeast growth and virulence
Source: BMC Complement Altern Med. 2014 Oct 23;14:409. doi: 10.1186/1472-6882-14-409 (PMC4213485; doi:10.1186/1472-6882-14-409)
Supplement: Supplementary file 7 — Additional file 7: GC-MS of 2-hydroxyhomolicorine in bulb extract of Pancratium illyricum L. and relative spectrum from library. (ZIP 25 KB) [file 12906_2014_1984_MOESM7_ESM.zip]

Archive with 1 entries (1 files):
- 6853893401340299_MOESM7_ESM.bmp
